# Supplementary material for: An Ochered Fossil Marine Shell From the Mousterian of Fumane Cave, Italy
Source: PLoS One. 2013 Jul 10;8(7):e68572. doi: 10.1371/journal.pone.0068572 (PMC3707824; doi:10.1371/journal.pone.0068572)
Supplement: Table S1 — Available radiometric dates for the Mousterian units of Fumane Cave (data from [40,41]). (XLS) [file pone.0068572.s004.xls]

## Sheet: Table 1
	Layer	Material	Laboratory number	Radiocarbon age BP	Sigma
	A5	charcoal*	OxA-X-2275-45	41650	650
	A5	charcoal*	OxA-19410	34500	270
	A5	charcoal**	OxA-17980	40150	350
	A5	charcoal**	OxA-18199	36860	700
	A5	charcoal**	OxA-6463	33700	600
	A5+A6	charcoal***	OxA-17566	40460	360
	A5+A6	charcoal***	OxA-17567	39500	330
	A5+A6	charcoal***	OxA-17568	39490	350
	A5+A6	charcoal***	OxA-8022	38800	750
	A5+A6	charcoal***	OxA-8023	38250	700
	A6	charcoal	OxA-11331	34400	800
	A6	charcoal	OxA-6464	34950	700
	A6	charcoal	LTL-569A	35450	1180
	A6	charcoal	LTL-568A	37300	450
	A6	charcoal	R-2758	>29000
	A6	charcoal	R-2759	>35000
	A6 base, str. 1	charcoal	LTL-570A	37750	400
	A8	charcoal	LTL-571A	36650	350
	A9I	charcoal	LTL-573A	36450	400
	A9	charcoal	LTL-574A	38550	540
	A9	charcoal	OxA-11346	39950	550
	A9	charcoal	LTL-572A	40150	550
	A9	charcoal	LTL-376A	42750	700
	A9	charcoal	R-2757	>31400
	A10	charcoal	LTL-377A	41350	750
	A10I	charcoal	LTL-575A	37100	450
	A11	charcoal	LTL-577A	36850	350
	A11	charcoal	LTL-378A	42000	750
	A11a	charcoal	LTL-578A	39850	500
	A11base	charcoal	LTL-579A	38200	600
	Layer	Material	Laboratory number	ESR/U-series age BP	Sigma
	A5+A6	enamel dentine	FU9606	38000	6000
	A6	enamel dentine	FU9607	38000	6000
	A9	enamel dentine	FU0004	46000	7000
	A11a	enamel dentine	FU0005	49000	7000
